# Supplementary material for: Statistical and Evolutionary Analysis of Sequenced DNA from Breast Cancer FFPE Specimens
Source: bioRxiv. 2025 Oct 5:2025.10.04.680485. Preprint. [Version 1] doi: 10.1101/2025.10.04.680485 (PMC12622042; doi:10.1101/2025.10.04.680485)
Supplement: Supplement 1 [file media-1.xlsx]

## Sheet: AlignmentStats
SampleID
